# Supplementary material for: Regulatory Mechanism of Exogenous ABA on Gibberellin Signaling and Antioxidant Responses in Rhododendron chrysanthum Pall. Under UV-B Stress
Source: Int J Mol Sci. 2024 Dec 20;25(24):13651. doi: 10.3390/ijms252413651 (PMC11728028; doi:10.3390/ijms252413651)
Supplement: Supplementary file 1 [file ijms-25-13651-s001.zip › Supplementary Tables.xlsx]

## Sheet: Supplementary Table S1
Supplementary Table S1. GO classification of DEGs in MN （MvsN）
Level 1	Level 2	Number of DEGs
biological process	cellular process	554
	metabolic process	526
	response to stimulus	101
	biological regulation	92
	regulation of biological process	88
	localization	69
	signaling	37
	developmental process	22
	multicellular organismal process	18
	positive regulation of biological process	11
	reproduction	10
	reproductive process	10
	growth	6
	rhythmic process	6
	biological process involved in interspecies interaction between organisms	5
	negative regulation of biological process	5
	immune system process	2
cellular component	cellular anatomical entity	749
	protein-containing complex	121
molecular function	catalytic activity	660
	binding	601
	structural molecule activity	96
	transporter activity	89
	ATP-dependent activity	58
	transcription regulator activity	40
	molecular function regulator	26
	translation regulator activity	16
	antioxidant activity	15
	molecular transducer activity	7
	molecular carrier activity	3
	nutrient reservoir activity	1
	protein tag	1

## Sheet: Supplementary Table S2
Supplementary Table S2. GO classification of DEGs in MQ （MvsQ）
Level 1	Level 2	Number of DEGs
biological process	biological adhesion	1
	biological process involved in interspecies interaction between organisms	41
	biological regulation	532
	carbon utilization	7
	cellular process	2467
	detoxification	4
	developmental process	147
	growth	22
	immune system process	9
	localization	468
	locomotion	3
	metabolic process	2192
	multicellular organismal process	129
	negative regulation of biological process	73
	nitrogen utilization	1
	positive regulation of biological process	45
	regulation of biological process	502
	reproduction	79
	reproductive process	79
	response to stimulus	479
	rhythmic process	19
	signaling	182
cellular component	cellular anatomical entity	3933
	protein-containing complex	551
molecular function	antioxidant activity	41
	ATP-dependent activity	210
	binding	3074
	catalytic activity	3110
	cytoskeletal motor activity	1
	molecular adaptor activity	13
	molecular carrier activity	14
	molecular function regulator	91
	molecular transducer activity	24
	nutrient reservoir activity	7
	protein folding chaperone	6
	protein tag	1
	small molecule sensor activity	6
	structural molecule activity	233
	toxin activity	1
	transcription regulator activity	193
	translation regulator activity	95
	transporter activity	385

## Sheet: Supplementary Table S3
Supplementary Table S3. GO classification of DEGs in（NvsQ）
Level 1	Level 2	Number of DEGs
biological process	metabolic process	31
	cellular process	29
	response to stimulus	11
	biological regulation	8
	regulation of biological process	8
	signaling	4
	multicellular organismal process	3
	developmental process	2
	localization	2
	biological process involved in interspecies interaction between organisms	1
	reproduction	1
	reproductive process	1
cellular component	cellular anatomical entity	49
	protein-containing complex	3
molecular function	catalytic activity	46
	binding	42
	transporter activity	12
	ATP-dependent activity	6
	antioxidant activity	2
	molecular function regulator	2
	structural molecule activity	2
	molecular transducer activity	1
	nutrient reservoir activity	1

## Sheet: Supplementary Table S4
Supplementary Table S4. Correlation analysis of DEGs in the gibberellin-related pathway with DEGs and DMs in the Glutathione metabolism pathway
Omics_1	Omics_2	Correlation	P-Value
TRINITY_DN13838_c0_g1_i1-A1 (ent-kaurene oxidase)	TRINITY_DN5360_c0_g1_i3-A1 (L-ascorbate peroxidase)	0.806518	0.00863236
TRINITY_DN11232_c0_g1_i3-A1 (ent-kaurene synthase)	TRINITY_DN14511_c0_g1_i1-A1 (glutathione peroxidase)	-0.815152	0.0074242
TRINITY_DN11232_c0_g1_i2-A1 (ent-kaurene synthase)	TRINITY_DN14511_c0_g1_i1-A1 (glutathione peroxidase)	-0.863186	0.00272124
TRINITY_DN11232_c0_g1_i2-A1 (ent-kaurene synthase)	TRINITY_DN2124_c0_g2_i2-A1 (glutathione reductase)	-0.861967	0.00280358
TRINITY_DN11232_c0_g1_i2-A1 (ent-kaurene synthase)	TRINITY_DN5360_c0_g1_i3-A1 (L-ascorbate peroxidase)	-0.925345	0.000347771
TRINITY_DN11232_c0_g1_i2-A1 (ent-kaurene synthase)	TRINITY_DN840_c0_g2_i1-A1 (L-ascorbate peroxidase)	-0.869399	0.00232744
TRINITY_DN11232_c0_g1_i2-A1 (ent-kaurene synthase)	TRINITY_DN93_c0_g1_i1-A1 (L-ascorbate peroxidase)	-0.870777	0.00224578
TRINITY_DN13827_c0_g1_i1-A1 (ent-kaurene synthase)	TRINITY_DN5360_c0_g1_i3-A1 (L-ascorbate peroxidase)	-0.803158	0.00913635
TRINITY_DN13827_c0_g1_i1-A1 (ent-kaurene synthase)	TRINITY_DN840_c0_g2_i1-A1 (L-ascorbate peroxidase)	-0.821198	0.00665016
TRINITY_DN13827_c0_g1_i1-A1 (ent-kaurene synthase)	TRINITY_DN93_c0_g1_i1-A1 (L-ascorbate peroxidase)	-0.828614	0.005778
TRINITY_DN23203_c0_g1_i1-A1 (gibberellin 13-oxidase)	TRINITY_DN14511_c0_g1_i1-A1 (glutathione peroxidase)	0.919295	0.000454055
TRINITY_DN23203_c0_g1_i1-A1 (gibberellin 13-oxidase)	TRINITY_DN2124_c0_g2_i2-A1 (glutathione reductase)	0.961173	3.65578e-05
TRINITY_DN23203_c0_g1_i1-A1 (gibberellin 13-oxidase)	TRINITY_DN5360_c0_g1_i3-A1 (L-ascorbate peroxidase)	0.970156	1.46843e-05
TRINITY_DN23203_c0_g1_i1-A1 (gibberellin 13-oxidase)	TRINITY_DN840_c0_g2_i1-A1 (L-ascorbate peroxidase)	0.940279	0.000161622
TRINITY_DN23203_c0_g1_i1-A1 (gibberellin 13-oxidase)	TRINITY_DN93_c0_g1_i1-A1 (L-ascorbate peroxidase)	0.973894	9.22647e-06
TRINITY_DN13996_c1_g1_i1-A1 (gibberellin 2beta-dioxygenase)	TRINITY_DN14511_c0_g1_i1-A1 (glutathione peroxidase)	-0.908538	0.000695999
TRINITY_DN13996_c1_g1_i1-A1 (gibberellin 2beta-dioxygenase)	TRINITY_DN2124_c0_g2_i2-A1 (glutathione reductase)	-0.913836	0.000567842
TRINITY_DN13996_c1_g1_i1-A1 (gibberellin 2beta-dioxygenase)	TRINITY_DN5360_c0_g1_i3-A1 (L-ascorbate peroxidase)	-0.923009	0.000386468
TRINITY_DN13996_c1_g1_i1-A1 (gibberellin 2beta-dioxygenase)	TRINITY_DN840_c0_g2_i1-A1 (L-ascorbate peroxidase)	-0.907296	0.000728743
TRINITY_DN13996_c1_g1_i1-A1 (gibberellin 2beta-dioxygenase)	TRINITY_DN93_c0_g1_i1-A1 (L-ascorbate peroxidase)	-0.939223	0.000171666
TRINITY_DN4917_c0_g1_i1-A1 (gibberellin 2beta-dioxygenase)	TRINITY_DN2124_c0_g2_i2-A1 (glutathione reductase)	0.807108	0.0085459
TRINITY_DN1018_c0_g2_i1-A1 (GID1)	TRINITY_DN14511_c0_g1_i1-A1 (glutathione peroxidase)	0.863688	0.00268785
TRINITY_DN1018_c0_g2_i1-A1 (GID1)	TRINITY_DN2124_c0_g2_i2-A1 (glutathione reductase)	0.916538	0.000509294
TRINITY_DN1018_c0_g2_i1-A1 (GID1)	TRINITY_DN5360_c0_g1_i3-A1 (L-ascorbate peroxidase)	0.909311	0.000676168
TRINITY_DN1018_c0_g2_i1-A1 (GID1)	TRINITY_DN840_c0_g2_i1-A1 (L-ascorbate peroxidase)	0.936903	0.000195263
TRINITY_DN1018_c0_g2_i1-A1 (GID1)	TRINITY_DN93_c0_g1_i1-A1 (L-ascorbate peroxidase)	0.960704	3.81108e-05
TRINITY_DN26519_c0_g1_i1-A1 (GID1)	TRINITY_DN14511_c0_g1_i1-A1 (glutathione peroxidase)	0.97341	9.83431e-06
TRINITY_DN26519_c0_g1_i1-A1 (GID1)	TRINITY_DN2124_c0_g2_i2-A1 (glutathione reductase)	0.96847	1.77696e-05
TRINITY_DN26519_c0_g1_i1-A1 (GID1)	TRINITY_DN5360_c0_g1_i3-A1 (L-ascorbate peroxidase)	0.952275	7.46126e-05
TRINITY_DN26519_c0_g1_i1-A1 (GID1)	TRINITY_DN840_c0_g2_i1-A1 (L-ascorbate peroxidase)	0.894735	0.00112262
TRINITY_DN26519_c0_g1_i1-A1 (GID1)	TRINITY_DN93_c0_g1_i1-A1 (L-ascorbate peroxidase)	0.952604	7.28535e-05
TRINITY_DN3325_c0_g2_i1-A1 (GID1)	TRINITY_DN14511_c0_g1_i1-A1 (glutathione peroxidase)	0.905093	0.000789415
TRINITY_DN3325_c0_g2_i1-A1 (GID1)	TRINITY_DN2124_c0_g2_i2-A1 (glutathione reductase)	0.974501	8.50214e-06
TRINITY_DN3325_c0_g2_i1-A1 (GID1)	TRINITY_DN5360_c0_g1_i3-A1 (L-ascorbate peroxidase)	0.978365	4.80173e-06
TRINITY_DN3325_c0_g2_i1-A1 (GID1)	TRINITY_DN840_c0_g2_i1-A1 (L-ascorbate peroxidase)	0.889205	0.00133543
TRINITY_DN3325_c0_g2_i1-A1 (GID1)	TRINITY_DN93_c0_g1_i1-A1 (L-ascorbate peroxidase)	0.940848	0.00015638
TRINITY_DN3945_c0_g1_i4-A1 (GID1)	TRINITY_DN14511_c0_g1_i1-A1 (glutathione peroxidase)	0.87821	0.00183909
TRINITY_DN3945_c0_g1_i4-A1 (GID1)	TRINITY_DN2124_c0_g2_i2-A1 (glutathione reductase)	0.866143	0.0025285
TRINITY_DN3945_c0_g1_i4-A1 (GID1)	TRINITY_DN5360_c0_g1_i3-A1 (L-ascorbate peroxidase)	0.909348	0.000675217
TRINITY_DN3945_c0_g1_i4-A1 (GID1)	TRINITY_DN840_c0_g2_i1-A1 (L-ascorbate peroxidase)	0.840076	0.00458883
TRINITY_DN3945_c0_g1_i4-A1 (GID1)	TRINITY_DN93_c0_g1_i1-A1 (L-ascorbate peroxidase)	0.84734	0.00392915
TRINITY_DN208_c2_g1_i1-A1 (DELLA)	TRINITY_DN14511_c0_g1_i1-A1 (glutathione peroxidase)	-0.931138	0.000263653
TRINITY_DN208_c2_g1_i1-A1 (DELLA)	TRINITY_DN2124_c0_g2_i2-A1 (glutathione reductase)	-0.911888	0.000612847
TRINITY_DN208_c2_g1_i1-A1 (DELLA)	TRINITY_DN5360_c0_g1_i3-A1 (L-ascorbate peroxidase)	-0.97484	8.11671e-06
TRINITY_DN208_c2_g1_i1-A1 (DELLA)	TRINITY_DN840_c0_g2_i1-A1 (L-ascorbate peroxidase)	-0.886512	0.00144859
TRINITY_DN208_c2_g1_i1-A1 (DELLA)	TRINITY_DN93_c0_g1_i1-A1 (L-ascorbate peroxidase)	-0.892285	0.00121374
TRINITY_DN9392_c0_g1_i1-A1 (DELLA)	TRINITY_DN14511_c0_g1_i1-A1 (glutathione peroxidase)	-0.933463	0.000234333
TRINITY_DN9392_c0_g1_i1-A1 (DELLA)	TRINITY_DN2124_c0_g2_i2-A1 (glutathione reductase)	-0.886817	0.00143543
TRINITY_DN9392_c0_g1_i1-A1 (DELLA)	TRINITY_DN5360_c0_g1_i3-A1 (L-ascorbate peroxidase)	-0.943393	0.000134412
TRINITY_DN9392_c0_g1_i1-A1 (DELLA)	TRINITY_DN840_c0_g2_i1-A1 (L-ascorbate peroxidase)	-0.849426	0.00375241
TRINITY_DN9392_c0_g1_i1-A1 (DELLA)	TRINITY_DN93_c0_g1_i1-A1 (L-ascorbate peroxidase)	-0.861115	0.00286211
TRINITY_DN1988_c0_g2_i1-A1 (DELLA)	TRINITY_DN14511_c0_g1_i1-A1 (glutathione peroxidase)	-0.94699	0.000107199
TRINITY_DN1988_c0_g2_i1-A1 (DELLA)	TRINITY_DN2124_c0_g2_i2-A1 (glutathione reductase)	-0.9087	0.000691806
TRINITY_DN1988_c0_g2_i1-A1 (DELLA)	TRINITY_DN5360_c0_g1_i3-A1 (L-ascorbate peroxidase)	-0.942017	0.000145998
TRINITY_DN1988_c0_g2_i1-A1 (DELLA)	TRINITY_DN93_c0_g1_i1-A1 (L-ascorbate peroxidase)	-0.826272	0.00604448
TRINITY_DN8934_c0_g1_i1-A1 (DELLA)	TRINITY_DN2124_c0_g2_i2-A1 (glutathione reductase)	-0.857771	0.00310001
TRINITY_DN8934_c0_g1_i1-A1 (DELLA)	TRINITY_DN5360_c0_g1_i3-A1 (L-ascorbate peroxidase)	-0.85164	0.00357091
TRINITY_DN8934_c0_g1_i1-A1 (DELLA)	TRINITY_DN840_c0_g2_i1-A1 (L-ascorbate peroxidase)	-0.899751	0.000951063
TRINITY_DN8934_c0_g1_i1-A1 (DELLA)	TRINITY_DN93_c0_g1_i1-A1 (L-ascorbate peroxidase)	-0.911656	0.000618368
TRINITY_DN5022_c0_g2_i2-A1 (DELLA)	TRINITY_DN14511_c0_g1_i1-A1 (glutathione peroxidase)	-0.943171	0.000136232
TRINITY_DN5022_c0_g2_i2-A1 (DELLA)	TRINITY_DN2124_c0_g2_i2-A1 (glutathione reductase)	-0.914721	0.000548173
TRINITY_DN5022_c0_g2_i2-A1 (DELLA)	TRINITY_DN5360_c0_g1_i3-A1 (L-ascorbate peroxidase)	-0.94662	0.000109799
TRINITY_DN5022_c0_g2_i2-A1 (DELLA)	TRINITY_DN840_c0_g2_i1-A1 (L-ascorbate peroxidase)	-0.884418	0.00154105
TRINITY_DN5022_c0_g2_i2-A1 (DELLA)	TRINITY_DN93_c0_g1_i1-A1 (L-ascorbate peroxidase)	-0.905642	0.000773973
TRINITY_DN2105_c0_g1_i1-A1 (DELLA)	TRINITY_DN14511_c0_g1_i1-A1 (glutathione peroxidase)	0.858777	0.00302706
TRINITY_DN2105_c0_g1_i1-A1 (DELLA)	TRINITY_DN2124_c0_g2_i2-A1 (glutathione reductase)	0.803191	0.0091314
TRINITY_DN2105_c0_g1_i1-A1 (DELLA)	TRINITY_DN5360_c0_g1_i3-A1 (L-ascorbate peroxidase)	0.811265	0.00795286
TRINITY_DN2105_c0_g1_i1-A1 (DELLA)	TRINITY_DN840_c0_g2_i1-A1 (L-ascorbate peroxidase)	0.821558	0.00660588
TRINITY_DN2105_c0_g1_i1-A1 (DELLA)	TRINITY_DN93_c0_g1_i1-A1 (L-ascorbate peroxidase)	0.84211	0.00439701
TRINITY_DN10553_c0_g2_i1-A1 (DELLA)	TRINITY_DN14511_c0_g1_i1-A1 (glutathione peroxidase)	0.825111	0.00617951
TRINITY_DN10553_c0_g2_i1-A1 (DELLA)	TRINITY_DN2124_c0_g2_i2-A1 (glutathione reductase)	0.935309	0.000212745
TRINITY_DN10553_c0_g2_i1-A1 (DELLA)	TRINITY_DN5360_c0_g1_i3-A1 (L-ascorbate peroxidase)	0.851844	0.00355449
TRINITY_DN10553_c0_g2_i1-A1 (DELLA)	TRINITY_DN840_c0_g2_i1-A1 (L-ascorbate peroxidase)	0.826861	0.00597661
TRINITY_DN10553_c0_g2_i1-A1 (DELLA)	TRINITY_DN93_c0_g1_i1-A1 (L-ascorbate peroxidase)	0.918503	0.000469477
TRINITY_DN3551_c0_g2_i1-A1 (DELLA)	TRINITY_DN14511_c0_g1_i1-A1 (glutathione peroxidase)	0.896695	0.0010532
TRINITY_DN3551_c0_g2_i1-A1 (DELLA)	TRINITY_DN2124_c0_g2_i2-A1 (glutathione reductase)	0.904031	0.000819896
TRINITY_DN3551_c0_g2_i1-A1 (DELLA)	TRINITY_DN5360_c0_g1_i3-A1 (L-ascorbate peroxidase)	0.86252	0.00276597
TRINITY_DN3551_c0_g2_i1-A1 (DELLA)	TRINITY_DN93_c0_g1_i1-A1 (L-ascorbate peroxidase)	0.813716	0.00761656
TRINITY_DN5879_c0_g1_i1-A1 (DELLA)	TRINITY_DN2124_c0_g2_i2-A1 (glutathione reductase)	0.839549	0.0046395
TRINITY_DN8237_c0_g1_i3-A1 (DELLA)	TRINITY_DN14511_c0_g1_i1-A1 (glutathione peroxidase)	0.851152	0.00361043
TRINITY_DN8237_c0_g1_i3-A1 (DELLA)	TRINITY_DN2124_c0_g2_i2-A1 (glutathione reductase)	0.949482	9.07992e-05
TRINITY_DN8237_c0_g1_i3-A1 (DELLA)	TRINITY_DN5360_c0_g1_i3-A1 (L-ascorbate peroxidase)	0.940815	0.000156678
TRINITY_DN8237_c0_g1_i3-A1 (DELLA)	TRINITY_DN840_c0_g2_i1-A1 (L-ascorbate peroxidase)	0.939984	0.00016438
TRINITY_DN8237_c0_g1_i3-A1 (DELLA)	TRINITY_DN93_c0_g1_i1-A1 (L-ascorbate peroxidase)	0.97068	1.3809e-05
TRINITY_DN19341_c0_g1_i1-A1 (DELLA)	TRINITY_DN2124_c0_g2_i2-A1 (glutathione reductase)	0.836146	0.00497563
TRINITY_DN27416_c0_g1_i1-A1 (GID2)	TRINITY_DN14511_c0_g1_i1-A1 (glutathione peroxidase)	0.812064	0.00784219
TRINITY_DN27416_c0_g1_i1-A1 (GID2)	TRINITY_DN2124_c0_g2_i2-A1 (glutathione reductase)	0.811308	0.0079469
TRINITY_DN27416_c0_g1_i1-A1 (GID2)	TRINITY_DN5360_c0_g1_i3-A1 (L-ascorbate peroxidase)	0.821447	0.00661947
TRINITY_DN27416_c0_g1_i1-A1 (GID2)	TRINITY_DN840_c0_g2_i1-A1 (L-ascorbate peroxidase)	0.858065	0.0030786
TRINITY_DN27416_c0_g1_i1-A1 (GID2)	TRINITY_DN93_c0_g1_i1-A1 (L-ascorbate peroxidase)	0.858923	0.00301657
TRINITY_DN1461_c0_g1_i1-A1 (bHLH)	TRINITY_DN14511_c0_g1_i1-A1 (glutathione peroxidase)	-0.924529	0.000360957
TRINITY_DN1461_c0_g1_i1-A1 (bHLH)	TRINITY_DN2124_c0_g2_i2-A1 (glutathione reductase)	-0.969685	1.55045e-05
TRINITY_DN1461_c0_g1_i1-A1 (bHLH)	TRINITY_DN5360_c0_g1_i3-A1 (L-ascorbate peroxidase)	-0.940468	0.000159862
TRINITY_DN1461_c0_g1_i1-A1 (bHLH)	TRINITY_DN93_c0_g1_i1-A1 (L-ascorbate peroxidase)	-0.87927	0.00178561
TRINITY_DN1461_c0_g1_i2-A1 (bHLH)	TRINITY_DN2124_c0_g2_i2-A1 (glutathione reductase)	-0.851556	0.00357771
TRINITY_DN1461_c0_g1_i2-A1 (bHLH)	TRINITY_DN5360_c0_g1_i3-A1 (L-ascorbate peroxidase)	-0.861936	0.00280565
TRINITY_DN836_c0_g3_i2-A1 (bHLH)	TRINITY_DN14511_c0_g1_i1-A1 (glutathione peroxidase)	-0.963751	2.88173e-05
TRINITY_DN836_c0_g3_i2-A1 (bHLH)	TRINITY_DN2124_c0_g2_i2-A1 (glutathione reductase)	-0.938353	0.000180263
TRINITY_DN836_c0_g3_i2-A1 (bHLH)	TRINITY_DN5360_c0_g1_i3-A1 (L-ascorbate peroxidase)	-0.942705	0.000140119
TRINITY_DN836_c0_g3_i2-A1 (bHLH)	TRINITY_DN840_c0_g2_i1-A1 (L-ascorbate peroxidase)	-0.89375	0.00115865
TRINITY_DN836_c0_g3_i2-A1 (bHLH)	TRINITY_DN93_c0_g1_i1-A1 (L-ascorbate peroxidase)	-0.936402	0.000200642
TRINITY_DN836_c0_g4_i8-A1 (bHLH)	TRINITY_DN14511_c0_g1_i1-A1 (glutathione peroxidase)	-0.949294	9.19657e-05
TRINITY_DN836_c0_g4_i8-A1 (bHLH)	TRINITY_DN2124_c0_g2_i2-A1 (glutathione reductase)	-0.882948	0.00160834
TRINITY_DN836_c0_g4_i8-A1 (bHLH)	TRINITY_DN5360_c0_g1_i3-A1 (L-ascorbate peroxidase)	-0.90512	0.000788665
TRINITY_DN4449_c0_g1_i5-A1 (bHLH)	TRINITY_DN14511_c0_g1_i1-A1 (glutathione peroxidase)	0.912853	0.000590255
TRINITY_DN4449_c0_g1_i5-A1 (bHLH)	TRINITY_DN2124_c0_g2_i2-A1 (glutathione reductase)	0.934746	0.000219169
TRINITY_DN4449_c0_g1_i5-A1 (bHLH)	TRINITY_DN5360_c0_g1_i3-A1 (L-ascorbate peroxidase)	0.943424	0.000134158
TRINITY_DN4449_c0_g1_i5-A1 (bHLH)	TRINITY_DN840_c0_g2_i1-A1 (L-ascorbate peroxidase)	0.942141	0.000144924
TRINITY_DN4449_c0_g1_i5-A1 (bHLH)	TRINITY_DN93_c0_g1_i1-A1 (L-ascorbate peroxidase)	0.962358	3.28383e-05
TRINITY_DN835_c0_g1_i1-A1 (bHLH, Circadian rhythm )	TRINITY_DN14511_c0_g1_i1-A1 (glutathione peroxidase)	-0.951552	7.85923e-05
TRINITY_DN835_c0_g1_i1-A1 (bHLH, Circadian rhythm )	TRINITY_DN2124_c0_g2_i2-A1 (glutathione reductase)	-0.938854	0.000175279
TRINITY_DN835_c0_g1_i1-A1 (bHLH, Circadian rhythm )	TRINITY_DN5360_c0_g1_i3-A1 (L-ascorbate peroxidase)	-0.96212	3.35644e-05
TRINITY_DN835_c0_g1_i1-A1 (bHLH, Circadian rhythm )	TRINITY_DN840_c0_g2_i1-A1 (L-ascorbate peroxidase)	-0.934521	0.000221775
TRINITY_DN835_c0_g1_i1-A1 (bHLH, Circadian rhythm )	TRINITY_DN93_c0_g1_i1-A1 (L-ascorbate peroxidase)	-0.954105	6.51912e-05
TRINITY_DN835_c0_g1_i2-A1 (bHLH, Circadian rhythm )	TRINITY_DN14511_c0_g1_i1-A1 (glutathione peroxidase)	-0.87054	0.00225969
TRINITY_DN835_c0_g1_i2-A1 (bHLH, Circadian rhythm )	TRINITY_DN2124_c0_g2_i2-A1 (glutathione reductase)	-0.820448	0.00674293
TRINITY_DN633_c0_g3_i1-A1 (bHLH, Circadian rhythm )	TRINITY_DN14511_c0_g1_i1-A1 (glutathione peroxidase)	-0.875331	0.00198993
TRINITY_DN633_c0_g3_i1-A1 (bHLH, Circadian rhythm )	TRINITY_DN2124_c0_g2_i2-A1 (glutathione reductase)	-0.890689	0.00127579
TRINITY_DN633_c0_g3_i1-A1 (bHLH, Circadian rhythm )	TRINITY_DN5360_c0_g1_i3-A1 (L-ascorbate peroxidase)	-0.931087	0.000264313
TRINITY_DN633_c0_g3_i1-A1 (bHLH, Circadian rhythm )	TRINITY_DN840_c0_g2_i1-A1 (L-ascorbate peroxidase)	-0.923659	0.000375417
TRINITY_DN633_c0_g3_i1-A1 (bHLH, Circadian rhythm )	TRINITY_DN93_c0_g1_i1-A1 (L-ascorbate peroxidase)	-0.919776	0.00044488
TRINITY_DN4450_c0_g1_i2-A1 (bHLH, Circadian rhythm )	TRINITY_DN14511_c0_g1_i1-A1 (glutathione peroxidase)	-0.946153	0.000113149
TRINITY_DN4450_c0_g1_i2-A1 (bHLH, Circadian rhythm )	TRINITY_DN2124_c0_g2_i2-A1 (glutathione reductase)	-0.902248	0.000872899
TRINITY_DN4450_c0_g1_i2-A1 (bHLH, Circadian rhythm )	TRINITY_DN5360_c0_g1_i3-A1 (L-ascorbate peroxidase)	-0.932594	0.000245009
TRINITY_DN4450_c0_g1_i2-A1 (bHLH, Circadian rhythm )	TRINITY_DN840_c0_g2_i1-A1 (L-ascorbate peroxidase)	-0.811219	0.00795922
TRINITY_DN4450_c0_g1_i2-A1 (bHLH, Circadian rhythm )	TRINITY_DN93_c0_g1_i1-A1 (L-ascorbate peroxidase)	-0.854921	0.00331324
TRINITY_DN11232_c0_g1_i2-A1 (ent-kaurene synthase)	gamma-Glutamylcysteine	0.833839	0.00521268
TRINITY_DN2105_c0_g1_i1-A1 (DELLA)	L-Ornithine	-0.855669	0.00325636
TRINITY_DN13814_c0_g2_i1-A1 (DELLA)	Ascorbate	-0.893762	0.00115819
TRINITY_DN3551_c0_g2_i1-A1 (DELLA)	Spermine	0.83591	0.00499951
TRINITY_DN5879_c0_g1_i1-A1 (DELLA)	Dehydroascorbate	0.853797	0.00340005
TRINITY_DN5879_c0_g1_i1-A1 (DELLA)	gamma-Glutamylcysteine	-0.886189	0.00146258
TRINITY_DN19341_c0_g1_i1-A1 (DELLA)	Spermine	0.836273	0.00496279
TRINITY_DN19341_c0_g1_i1-A1 (DELLA)	Dehydroascorbate	0.826204	0.00605233
TRINITY_DN1461_c0_g1_i1-A1 (bHLH)	Spermine	-0.836221	0.00496801
TRINITY_DN633_c0_g3_i1-A1 (bHLH, Circadian rhythm )	gamma-Glutamylcysteine	0.805563	0.00877369

## Sheet: Supplementary Table S5
Supplementary Table S5. Information about hydrophobic clusters
	Cluster ID	Area	Number of contacts	Contacts/Residue	Area/Residue
Glutathione reductase	0	153.37	2	1	76.68
	1	746.45	19	1.9	39.29
	2	2280.57	55	3.93	41.46
	3	323.14	4	1.33	80.78
	4	1896.04	52	3.71	36.46
	5	545.43	18	2.57	30.3
	6	68.71	2	1	34.35
	7	161.79	2	1	80.89
	8	780.36	19	1.9	41.07
	9	2225.83	54	3.86	41.22
	10	334.88	4	1.33	83.72
	11	1909.78	51	3.64	37.45
	12	542.77	18	2.57	30.15
	13	73.58	2	1	36.79
Glutathione peroxidase	0	1268.61	30	3.75	42.29
	1	1123.22	28	2.55	40.11
	2	191.93	4	1.33	47.98
L-ascorbate peroxidase	0	101.51	2	1	50.75
	1	1422.64	41	2.41	34.7
	2	158.24	4	1.33	39.56
	3	981.38	23	2.56	42.67
	4	379.21	10	2.5	37.92
	5	75.35	2	1	37.68

## Sheet: Supplementary Table S6
Supplementary Table S6. Information about Salt Bridge
	Number of salt bridges	Fraction of Charged Residues (FCR)	Kappa value (κ)
Glutathione reductase	70	0.23	0.14
Glutathione peroxidase	1	0.2	0.14
L-ascorbate peroxidase	8	0.26	0.13
